# Supplementary material for: Human Papillomaviruses in Adolescents: Knowledge, Attitudes, and Practices of Pharmacists Regarding Virus and Vaccination in France
Source: Viruses. 2023 Mar 17;15(3):778. doi: 10.3390/v15030778 (PMC10058809; doi:10.3390/v15030778)
Supplement: Supplementary file 1 [file viruses-15-00778-s001.zip]

Archive with 1 entries (1 files):
- viruses-2277193-supplementary.pdf
